# Supplementary material for: Urticaria after breakthrough Omicron BA.5.1 severe acute respiratory syndrome coronavirus 2 infection in a triple-vaccinated (Pfizer) patient: a case report
Source: J Med Case Rep. 2023 May 4;17:177. doi: 10.1186/s13256-023-03904-2 (PMC10156422; doi:10.1186/s13256-023-03904-2)
Supplement: Supplementary file 1 — Additional file 1. Results of mutations analysis of the Omicron BA.5.1 SARS-COV-2 isolate from this study. [file 13256_2023_3904_MOESM1_ESM.xlsx]

## Sheet: Results MicroGMT
	Chr	Pos	Gid	Gname	Ref	Alt		Mutation type	Impact	Change	Protein change
0	NC_045512	241	GU280_gp01_pp1a	ORF1ab_pp1a	C	T	protein_coding	upstream_gene_variant	MODIFIER	-25C>T
1	NC_045512	670	GU280_gp01_pp1a	ORF1ab_pp1a	T	G	protein_coding	missense_variant	MODERATE	405T>G	Ser135Arg
2	NC_045512	772	GU280_gp01_pp1a	ORF1ab_pp1a	T	A	protein_coding	synonymous_variant	LOW	507T>A	Val169Val
3	NC_045512	2790	GU280_gp01_pp1a	ORF1ab_pp1a	C	T	protein_coding	missense_variant	MODERATE	2525C>T	Thr842Ile
4	NC_045512	3037	GU280_gp01_pp1a	ORF1ab_pp1a	C	T	protein_coding	synonymous_variant	LOW	2772C>T	Phe924Phe
5	NC_045512	4184	GU280_gp01_pp1a	ORF1ab_pp1a	G	A	protein_coding	missense_variant	MODERATE	3919G>A	Gly1307Ser
6	NC_045512	4321	GU280_gp01_pp1a	ORF1ab_pp1a	C	T	protein_coding	synonymous_variant	LOW	4056C>T	Ala1352Ala
7	NC_045512	8123	GU280_gp01_pp1a	ORF1ab_pp1a	C	T	protein_coding	missense_variant	MODERATE	7858C>T	Leu2620Phe
8	NC_045512	9344	GU280_gp01_pp1a	ORF1ab_pp1a	C	T	protein_coding	missense_variant	MODERATE	9079C>T	Leu3027Phe
9	NC_045512	9424	GU280_gp01_pp1a	ORF1ab_pp1a	A	G	protein_coding	synonymous_variant	LOW	9159A>G	Val3053Val
10	NC_045512	9534	GU280_gp01_pp1a	ORF1ab_pp1a	C	T	protein_coding	missense_variant	MODERATE	9269C>T	Thr3090Ile
11	NC_045512	9863	GU280_gp01_pp1a	ORF1ab_pp1a	C	T	protein_coding	missense_variant	MODERATE	9598C>T	Pro3200Ser
12	NC_045512	10029	GU280_gp01_pp1a	ORF1ab_pp1a	C	T	protein_coding	missense_variant	MODERATE	9764C>T	Thr3255Ile
13	NC_045512	10447	GU280_gp01_pp1a	ORF1ab_pp1a	G	A	protein_coding	synonymous_variant	LOW	10182G>A	Arg3394Arg
14	NC_045512	10449	GU280_gp01_pp1a	ORF1ab_pp1a	C	A	protein_coding	missense_variant	MODERATE	10184C>A	Pro3395His
15	NC_045512	11750	GU280_gp01_pp1a	ORF1ab_pp1a	C	T	protein_coding	missense_variant	MODERATE	11485C>T	Leu3829Phe
16	NC_045512	12160	GU280_gp01_pp1a	ORF1ab_pp1a	G	A	protein_coding	synonymous_variant	LOW	11895G>A	Glu3965Glu
17	NC_045512	12880	GU280_gp01_pp1a	ORF1ab_pp1a	C	T	protein_coding	synonymous_variant	LOW	12615C>T	Ile4205Ile
18	NC_045512	14408	GU280_gp01_pp1ab	ORF1ab_pp1ab	C	T	protein_coding	missense_variant	MODERATE	14144C>T	Pro4715Leu
19	NC_045512	15714	GU280_gp01_pp1ab	ORF1ab_pp1ab	C	T	protein_coding	synonymous_variant	LOW	15450C>T	Leu5150Leu
20	NC_045512	16289	GU280_gp01_pp1ab	ORF1ab_pp1ab	C	T	protein_coding	missense_variant	MODERATE	16025C>T	Ala5342Val
21	NC_045512	17410	GU280_gp01_pp1ab	ORF1ab_pp1ab	C	T	protein_coding	missense_variant	MODERATE	17146C>T	Arg5716Cys
22	NC_045512	18163	GU280_gp01_pp1ab	ORF1ab_pp1ab	A	G	protein_coding	missense_variant	MODERATE	17899A>G	Ile5967Val
23	NC_045512	19955	GU280_gp01_pp1ab	ORF1ab_pp1ab	C	T	protein_coding	missense_variant	MODERATE	19691C>T	Thr6564Ile
24	NC_045512	20055	GU280_gp01_pp1ab	ORF1ab_pp1ab	A	G	protein_coding	synonymous_variant	LOW	19791A>G	Glu6597Glu
25	NC_045512	21618	GU280_gp02	S	C	T	protein_coding	missense_variant	MODERATE	56C>T	Thr19Ile
26	NC_045512	21987	GU280_gp02	S	G	A	protein_coding	missense_variant	MODERATE	425G>A	Gly142Asp
27	NC_045512	22200	GU280_gp02	S	T	G	protein_coding	missense_variant	MODERATE	638T>G	Val213Gly
28	NC_045512	22578	GU280_gp02	S	G	A	protein_coding	missense_variant	MODERATE	1016G>A	Gly339Asp
29	NC_045512	22674	GU280_gp02	S	C	T	protein_coding	missense_variant	MODERATE	1112C>T	Ser371Phe
30	NC_045512	22679	GU280_gp02	S	T	C	protein_coding	missense_variant	MODERATE	1117T>C	Ser373Pro
31	NC_045512	22686	GU280_gp02	S	C	T	protein_coding	missense_variant	MODERATE	1124C>T	Ser375Phe
32	NC_045512	22688	GU280_gp02	S	A	G	protein_coding	missense_variant	MODERATE	1126A>G	Thr376Ala
33	NC_045512	22775	GU280_gp02	S	G	A	protein_coding	missense_variant	MODERATE	1213G>A	Asp405Asn
34	NC_045512	22786	GU280_gp02	S	A	C	protein_coding	missense_variant	MODERATE	1224A>C	Arg408Ser
35	NC_045512	22813	GU280_gp02	S	G	T	protein_coding	missense_variant	MODERATE	1251G>T	Lys417Asn
36	NC_045512	22882	GU280_gp02	S	T	G	protein_coding	missense_variant	MODERATE	1320T>G	Asn440Lys
37	NC_045512	22917	GU280_gp02	S	T	G	protein_coding	missense_variant	MODERATE	1355T>G	Leu452Arg
38	NC_045512	22992	GU280_gp02	S	G	A	protein_coding	missense_variant	MODERATE	1430G>A	Ser477Asn
39	NC_045512	22995	GU280_gp02	S	C	A	protein_coding	missense_variant	MODERATE	1433C>A	Thr478Lys
40	NC_045512	23013	GU280_gp02	S	A	C	protein_coding	missense_variant	MODERATE	1451A>C	Glu484Ala
41	NC_045512	23018	GU280_gp02	S	T	G	protein_coding	missense_variant	MODERATE	1456T>G	Phe486Val
42	NC_045512	23055	GU280_gp02	S	A	G	protein_coding	missense_variant	MODERATE	1493A>G	Gln498Arg
43	NC_045512	23063	GU280_gp02	S	A	T	protein_coding	missense_variant	MODERATE	1501A>T	Asn501Tyr
44	NC_045512	23075	GU280_gp02	S	T	C	protein_coding	missense_variant	MODERATE	1513T>C	Tyr505His
45	NC_045512	23403	GU280_gp02	S	A	G	protein_coding	missense_variant	MODERATE	1841A>G	Asp614Gly
46	NC_045512	23525	GU280_gp02	S	C	T	protein_coding	missense_variant	MODERATE	1963C>T	His655Tyr
47	NC_045512	23599	GU280_gp02	S	T	G	protein_coding	missense_variant	MODERATE	2037T>G	Asn679Lys
48	NC_045512	23604	GU280_gp02	S	C	A	protein_coding	missense_variant	MODERATE	2042C>A	Pro681His
49	NC_045512	23854	GU280_gp02	S	C	A	protein_coding	missense_variant	MODERATE	2292C>A	Asn764Lys
50	NC_045512	23948	GU280_gp02	S	G	T	protein_coding	missense_variant	MODERATE	2386G>T	Asp796Tyr
51	NC_045512	24424	GU280_gp02	S	A	T	protein_coding	missense_variant	MODERATE	2862A>T	Gln954His
52	NC_045512	24469	GU280_gp02	S	T	A	protein_coding	missense_variant	MODERATE	2907T>A	Asn969Lys
53	NC_045512	25000	GU280_gp02	S	C	T	protein_coding	synonymous_variant	LOW	3438C>T	Asp1146Asp
54	NC_045512	25584	GU280_gp03	ORF3a	C	T	protein_coding	synonymous_variant	LOW	192C>T	Thr64Thr
55	NC_045512	26060	GU280_gp03	ORF3a	C	T	protein_coding	missense_variant	MODERATE	668C>T	Thr223Ile
56	NC_045512	26270	GU280_gp04	E	C	T	protein_coding	missense_variant	MODERATE	26C>T	Thr9Ile
57	NC_045512	26529	GU280_gp05	M	G	A	protein_coding	missense_variant	MODERATE	7G>A	Asp3Asn
58	NC_045512	26577	GU280_gp05	M	C	G	protein_coding	missense_variant	MODERATE	55C>G	Gln19Glu
59	NC_045512	26709	GU280_gp05	M	G	A	protein_coding	missense_variant	MODERATE	187G>A	Ala63Thr
60	NC_045512	27438	GU280_gp07	ORF7a	T	C	protein_coding	synonymous_variant	LOW	45T>C	Cys15Cys
61	NC_045512	28271	GU280_gp10	N	A	T	protein_coding	upstream_gene_variant	MODIFIER	-3A>T
62	NC_045512	28311	GU280_gp10	N	C	T	protein_coding	missense_variant	MODERATE	38C>T	Pro13Leu
63	NC_045512	28881	GU280_gp10	N	G	A	protein_coding	missense_variant	MODERATE	608G>A	Arg203Lys
64	NC_045512	28882	GU280_gp10	N	G	A	protein_coding	synonymous_variant	LOW	609G>A	Arg203Arg
65	NC_045512	28883	GU280_gp10	N	G	C	protein_coding	missense_variant	MODERATE	610G>C	Gly204Arg
66	NC_045512	29510	GU280_gp10	N	A	C	protein_coding	missense_variant	MODERATE	1237A>C	Ser413Arg
67	NC_045512	29666	GU280_gp11	ORF10	C	T	protein_coding	missense_variant	MODERATE	109C>T	Leu37Phe

## Sheet: Results CoroApp
refpos	refvar	qvar	qpos	qlength	protein	variant	varclass	annotation	varname
28271	A	T	28247	29897	3'UTR	28271	extragenic	NA	3'UTR:28271
29734	GAGGCCACGCGGAGTACGATCGAGTG	.	29700	29897	3'UTR	29734	extragenic	NA	3'UTR:29734
241	C	T	241	29897	5'UTR	241	extragenic	NA	5'UTR:241
26270	C	T	26246	29897	E	T9I	SNP	Envelope	E:T9I
26529	G	A	26505	29897	M	D3N	SNP	Membrane	M:D3N
26577	C	G	26553	29897	M	Q19E	SNP	Membrane	M:Q19E
26709	G	A	26685	29897	M	A63T	SNP	Membrane	M:A63T
28311	C	T	28287	29897	N	P13L	SNP	Nucleocapsid protein	N:P13L
28362	GAGAACGCA	.	28337	29897	N	E31	deletion	Nucleocapsid protein	N:E31
28881	GGG	AAC	28848	29897	N	RG203KR	SNP	Nucleocapsid protein	N:RG203KR
29510	A	C	29477	29897	N	S413R	SNP	Nucleocapsid protein	N:S413R
670	T	G	670	29897	NSP1	S135R	SNP	Leader protein	NSP1:S135R
772	T	A	772	29897	NSP1	V169V	SNP_silent	Leader protein	NSP1:V169V
14408	C	T	14399	29897	NSP12b	P314L	SNP	RNA-dependent RNA polymerase, post-ribosomal frameshift	NSP12b:P314L
15714	C	T	15705	29897	NSP12b	L749L	SNP_silent	RNA-dependent RNA polymerase, post-ribosomal frameshift	NSP12b:L749L
16289	C	T	16280	29897	NSP13	A18V	SNP	Helicase	NSP13:A18V
17410	C	T	17401	29897	NSP13	R392C	SNP	Helicase	NSP13:R392C
18163	A	G	18154	29897	NSP14	I42V	SNP	3'-to-5' exonuclease	NSP14:I42V
19955	C	T	19946	29897	NSP15	T112I	SNP	endoRNAse	NSP15:T112I
20055	A	G	20046	29897	NSP15	E145E	SNP_silent	endoRNAse	NSP15:E145E
2790	C	T	2790	29897	NSP3	T24I	SNP	Predicted phosphoesterase, papain-like proteinase	NSP3:T24I
3037	C	T	3037	29897	NSP3	F106F	SNP_silent	Predicted phosphoesterase, papain-like proteinase	NSP3:F106F
4184	G	A	4184	29897	NSP3	G489S	SNP	Predicted phosphoesterase, papain-like proteinase	NSP3:G489S
4321	C	T	4321	29897	NSP3	A534A	SNP_silent	Predicted phosphoesterase, papain-like proteinase	NSP3:A534A
8123	C	T	8123	29897	NSP3	L1802F	SNP	Predicted phosphoesterase, papain-like proteinase	NSP3:L1802F
9344	C	T	9344	29897	NSP4	L264F	SNP	Transmembrane protein	NSP4:L264F
9424	A	G	9424	29897	NSP4	V290V	SNP_silent	Transmembrane protein	NSP4:V290V
9534	C	T	9534	29897	NSP4	T327I	SNP	Transmembrane protein	NSP4:T327I
9863	C	T	9863	29897	NSP4	P437S	SNP	Transmembrane protein	NSP4:P437S
10029	C	T	10029	29897	NSP4	T492I	SNP	Transmembrane protein	NSP4:T492I
10447	G	A	10447	29897	NSP5	R131R	SNP_silent	3C-like proteinase	NSP5:R131R
10449	C	A	10449	29897	NSP5	P132H	SNP	3C-like proteinase	NSP5:P132H
11288	TCTGGTTTT	.	11287	29897	NSP6	S106	deletion	Transmembrane protein	NSP6:S106
11750	C	T	11741	29897	NSP6	L260F	SNP	Transmembrane protein	NSP6:L260F
12160	G	A	12151	29897	NSP8	E23E	SNP_silent	Non-Structural Protein 8	NSP8:E23E
12880	C	T	12871	29897	NSP9	I65I	SNP_silent	ssRNA-binding protein	NSP9:I65I
29666	C	T	29633	29897	ORF10	L37F	SNP	ORF10 protein	ORF10:L37F
25584	C	T	25560	29897	ORF3a	T64T	SNP_silent	ORF3a protein	ORF3a:T64T
26060	C	T	26036	29897	ORF3a	T223I	SNP	ORF3a protein	ORF3a:T223I
27438	T	C	27414	29897	ORF7a	C15C	SNP_silent	ORF7a protein	ORF7a:C15C
27807	C	T	27783	29897	ORF7b	L17L	SNP_silent	ORF7b protein	ORF7b:L17L
21618	C	T	21609	29897	S	T19I	SNP	Spike	S:T19I
21633	TACCCCCTG	.	21623	29897	S	L24	deletion	Spike	S:L24
21765	TACATG	.	21746	29897	S	H69	deletion	Spike	S:H69
21987	G	A	21963	29897	S	G142D	SNP	Spike	S:G142D
22200	T	G	22176	29897	S	V213G	SNP	Spike	S:V213G
22578	G	A	22554	29897	S	G339D	SNP	Spike	S:G339D
22674	C	T	22650	29897	S	S371F	SNP	Spike	S:S371F
22679	T	C	22655	29897	S	S373P	SNP	Spike	S:S373P
22686	C	T	22662	29897	S	S375F	SNP	Spike	S:S375F
22688	A	G	22664	29897	S	T376A	SNP	Spike	S:T376A
22775	G	A	22751	29897	S	D405N	SNP	Spike	S:D405N
22786	A	C	22762	29897	S	R408S	SNP	Spike	S:R408S
22813	G	T	22789	29897	S	K417N	SNP	Spike	S:K417N
22882	T	G	22858	29897	S	N440K	SNP	Spike	S:N440K
22917	T	G	22893	29897	S	L452R	SNP	Spike	S:L452R
22992	G	A	22968	29897	S	S477N	SNP	Spike	S:S477N
22995	C	A	22971	29897	S	T478K	SNP	Spike	S:T478K
23013	A	C	22989	29897	S	E484A	SNP	Spike	S:E484A
23018	T	G	22994	29897	S	F486V	SNP	Spike	S:F486V
23055	A	G	23031	29897	S	Q498R	SNP	Spike	S:Q498R
23063	A	T	23039	29897	S	N501Y	SNP	Spike	S:N501Y
23075	T	C	23051	29897	S	Y505H	SNP	Spike	S:Y505H
23403	A	G	23379	29897	S	D614G	SNP	Spike	S:D614G
23525	C	T	23501	29897	S	H655Y	SNP	Spike	S:H655Y
23599	T	G	23575	29897	S	N679K	SNP	Spike	S:N679K
23604	C	A	23580	29897	S	P681H	SNP	Spike	S:P681H
23854	C	A	23830	29897	S	N764K	SNP	Spike	S:N764K
23948	G	T	23924	29897	S	D796Y	SNP	Spike	S:D796Y
24424	A	T	24400	29897	S	Q954H	SNP	Spike	S:Q954H
24469	T	A	24445	29897	S	N969K	SNP	Spike	S:N969K
25000	C	T	24976	29897	S	D1146D	SNP_silent	Spike	S:D1146D

## Sheet: Results GISAID-CovSurver
CovSurver GISAID
Reference	Isolate	Protein	Mutation		What do the colors of the aa changes mean?
hCoV-19/Wuhan/WIV04/2019 (Wuhan)	BA5 (rash)	Spike	T19I		The aa changes are color-coded according to their known or predicted biological effect and epidemiological significance.
			L24del		black	There are no known effects for the aa change and the aa change occurred only once in the current set of sequences
			P25del		blue	AA changes occurring more than 100 times are more interesting epidemiologically
			P26del		orange	If the aa change occurs at a site known to be involved in phenotypic effects such as altering host-cell receptor binding or antigenicity, if the site is shared but not the type of amino acids involved.
			A27S		magenta	AA changes that create or remove a potential glycosylation site
			H69del$,		cyan	aa changes that lead to an insertion or deletion of amino acid residues
			V70del$		green	Only if the phenotype change reported before matches the same amino acid types seen in the query for predicted neutral effect
			G142D		red	Only if the phenotype change reported before matches the same amino acid types seen in the query for predicted enhancing effect.
			V213G
			G339D$
			S371F$		$	If there is an associated literature in the manually curated database for the corresponding position of the aa change, there will be a superscript $ on the aa change
			S373P$		#	If the corresponding structural position of the aa change is found to be within 6 Angstrom from host cell surface receptor binding, host cell protein/RNA interaction, antibody, ligand or viral oligomerization interfaces, it will be denoted by a superscript # follow by the corresponding characters rhalo respectively
			S375F$
			T376A$
			D405N$
			R408S$
			K417N$
			N440K$
			L452R$
			S477N$
			T478K$
			E484A$
			F486V$
			Q498R$
			N501Y$
			Y505H$
			D614G$
			H655Y
			N679K
			P681H$
			N764K
			D796Y$
			Q954H
			N969K
